# Supplementary material for: Fortified Eggs as Food-Based Vehicles for Nutrient Delivery: A Scoping Review of Human Intervention Studies
Source: Nutrients. 2026 Jul 5;18(13):2189. doi: 10.3390/nu18132189 (PMC13364057; doi:10.3390/nu18132189)
Supplement: Supplementary file 1 [file nutrients-18-02189-s001.zip]

Archive with 1 entries (1 files):
- nutrients-4370623-supplementary.pdf
